# Supplementary material for: Epidemiological, clinical and laboratory characteristics of the measles resurgence in the Republic of Serbia in 2014-2015
Source: PLoS One. 2019 Oct 17;14(10):e0224009. doi: 10.1371/journal.pone.0224009 (PMC6797132; doi:10.1371/journal.pone.0224009)
Supplement: S1 File — (XLSX) [file pone.0224009.s001.xlsx]

## Sheet: Vojvodina Province
S1 File. Individual demographic data of measles cases registered during measles resurgence in Serbia, 2014-2015
Age (years)	Gender			Gender distribution
23	M			Male	M
1	M			Female	F
20	M
4	M
28	M
21	M
33	M
38	M
18	M
2	M
46	F
23	M
19	F
28	F
35	M
30	M
20	F
22	F
25	M
22	F
26	M
29	M
22	M
35	M
20	F
29	M
21	M
20	M
23	M
21	M
26	F
23	F
29	M
20	F
20	M
21	M
21	M
1	M
20	F
23	M
21	F
1	M
43	F
38	F
23	M
33	F
23	F
38	F
21	M
46	M
42	F
6	F
48	F
46	F
41	F
24	M
30	M
20	F
44	M
32	F
21	F
43	F
38	M
21	M
36	M
6	F
38	F
14	M
31	F
41	F
44	M
32	M
42	F
35	M
30	F
24	M
20	M
23	M
44	M
27	F
37	M
40	M
45	M
48	M
44	M
35	M
34	M
22	F
20	M
36	F
32	F
38	F
4	M

## Sheet: Belgrade City
S1 File. Individual demographic data of measles cases registered during measles resurgence in Serbia, 2014-2015
Age (years)	Gender				Gender distribution
40	F				Male	M
36	M				Female	F
19	F
19	F
27	F
39	M
20	M
28	M
39	M
26	F
37	F
44	F
38	F
4	M
32	M
39	F
10	M
15	F
39	F
37	M
43	F
42	F
28	M
37	F
34	M
2	F
40	M
11	M
35	F
39	F
1	F
28	F
31	M
50	M
48	F
24	M
27	F
34	M
33	M
22	M
20	F
27	M
27	M
33	F
20	F
37	F
19	M
22	M
31	M
38	F
35	M
34	M
36	F
34	F
43	F
54	F
4	M
34	M
41	F
43	F
36	M
27	F
33	M
28	F
46	M
23	F
23	M
37	F
34	M
38	F
38	F
44	M
32	F
3	M
3	F
0.5	F
4	M
38	M
40	F
34	M
6	F
40	M
56	F
38	F
33	M
27	F
31	F
33	F
31	F
2	F

## Sheet: Central and West Serbia
S1 File. Individual demographic data of measles cases registered during measles resurgence in Serbia, 2014-2015
Age(years)	Gender				Gender distribution
39	F				Male	M
38	F				Female	F
20	M
8	F
34	M
27	M
6	F
14	M
51	F
26	M
36	M
40	F
43	F
37	M
36	M
2	F
36	M
40	F
5	M
30	M
15	M
13	M
13	M
40	M
9	F
40	M
35	M
52	F
34	F
37	F
41	M
1	M
36	F
35	M
1	M
17	F
28	M
23	F

## Sheet: Southeast Serbia
S1 File. Individual demographic data of measles cases registered during measles resurgence in Serbia, 2014-2015
Age (years)	Gender					Gender distribution
2	F					Male	M
2	F					Female	F
1	F
2	F
2	M
3	F
5	M
6	M
2	F
28	M
1	F
16	M
2	F
3	F
33	F
4	F
1	M
1	F
2	F
31	F
2	F
1	M
8	M
1	F
12	F
7	M
1	F
1	F
0.3	F
36	M
3	F
15	M
48	F
2	F
2	F
45	F
6	M
3	M
1	M
5	F
37	F
4	M
0.5	M
1	M
6	F
32	F
35	F
2	M
6	F
34	F
38	F
23	F
7	M
36	M
20	F
1	M
43	F
36	F
4	M
33	M
4	M
1	M
10	M
40	F
2	M
25	F
35	M
39	F
27	F
2	F
51	F
37	M
33	M
0.5	M
37	M
35	M
50	M
49	F
55	F
4	F
35	M
43	F
1	F
43	M
40	F
8	F
1	F
40	M
38	F
7	M
1	F
35	M
3	F
8	F
4	M
23	F
35	M
33	M
34	F
24	M
34	M
32	M
26	M
45	F
4	M
34	M
36	M
30	M
31	F
31	F
3	M
1	M
2	F
2	M
36	F
5	F
50	F
1	M
9	F
40	M
1	F
30	M
1	F
40	M
30	M
38	F
36	M
3	M
37	F
33	M
44	F
38	M
4	M
0.8	M
1	M
35	M
5	M
32	M
26	M
30	F
41	F
37	F
40	F
34	M
8	M
2	M
44	M
30	F
33	F
22	F
6	M
2	M
35	M
31	F
2	F
30	M
9	M
27	F
30	M
30	M
28	M
50	M
35	F
34	M
45	F
34	M
37	M
2	M
34	M
37	M
0.8	F
47	F
2	M
50	F
1	F
44	F
52	F
39	F
33	F
31	F
31	M
32	F
12	F
14	F
12	F
40	F
3	M
1	F
34	M
0.1	M
6	M
6	F
15	F
4	M
40	M
3	F
1	F
1	F
35	M

## Sheet: Serbia
S1 File. Individual demographic data of measles cases registered during measles resurgence in Serbia, 2014-2015
Age (years)	Gender					Gender distribution
23	M					Male	M
1	M					Female	F
20	M
4	M
28	M
21	M
33	M
38	M
18	M
2	M
46	F
23	M
19	F
28	F
35	M
30	M
20	F
22	F
25	M
22	F
26	M
29	M
22	M
35	M
20	F
9	M
21	M
20	M
23	M
21	M
26	F
23	F
29	M
20	F
20	M
21	M
21	M
1	M
20	F
23	M
21	F
1	M
43	F
38	F
23	M
33	F
23	F
38	F
21	M
46	M
42	F
6	F
48	F
46	F
41	F
24	M
30	M
20	F
44	M
32	F
21	F
43	F
38	M
21	M
36	M
6	F
38	F
14	M
31	F
41	F
44	M
32	M
42	F
35	M
30	F
24	M
20	M
23	M
44	M
27	F
37	M
40	M
45	M
48	M
44	M
35	M
34	M
22	F
20	M
36	F
32	F
38	F
4	M
40	F
36	M
19	F
19	F
27	F
39	M
20	M
28	M
39	M
26	F
37	F
44	F
38	F
4	M
32	M
39	F
10	M
15	F
39	F
37	M
43	F
42	F
28	M
37	F
34	M
2	F
40	M
11	M
35	F
39	F
1	F
28	F
31	M
50	M
48	F
24	M
27	F
34	M
33	M
22	M
20	F
27	M
27	M
33	F
20	F
37	F
19	M
22	M
31	M
38	F
35	M
34	M
36	F
34	F
43	F
54	F
4	M
34	M
41	F
43	F
36	M
27	F
33	M
28	F
46	M
23	F
23	M
37	F
34	M
38	F
38	F
44	M
32	F
3	M
3	F
0.5	F
4	M
38	M
40	F
34	M
6	F
40	M
56	F
38	F
33	M
27	F
31	F
33	F
31	F
2	F
39	F
38	F
20	M
8	F
34	M
27	M
6	F
14	M
51	F
26	M
36	M
40	F
43	F
37	M
36	M
2	F
36	M
40	F
5	M
30	M
15	M
13	M
13	M
40	M
9	F
40	M
35	M
52	F
34	F
37	F
41	M
1	M
36	F
35	M
1	M
17	F
28	M
23	F
2	F
2	F
1	F
2	F
2	M
3	F
5	M
6	M
2	F
28	M
1	F
16	M
2	F
3	F
33	F
4	F
1	M
1	F
2	F
31	F
2	F
1	M
8	M
1	F
12	F
7	M
1	F
1	F
0.3	F
36	M
3	F
15	M
48	F
2	F
2	F
45	F
6	M
3	M
1	M
5	F
37	F
4	M
0.5	M
1	M
6	F
32	F
35	F
2	M
6	F
34	F
38	F
23	F
7	M
36	M
20	F
1	M
43	F
36	F
4	M
33	M
4	M
1	M
10	M
40	F
2	M
25	F
35	M
39	F
27	F
2	F
51	F
37	M
33	M
0.5	M
37	M
35	M
50	M
49	F
55	F
4	F
35	M
43	F
1	F
43	M
40	F
8	F
1	F
40	M
38	F
7	M
1	F
35	M
3	F
8	F
4	M
23	F
35	M
33	M
34	F
24	M
34	M
32	M
26	M
45	F
4	M
34	M
36	M
30	M
31	F
31	F
3	M
1	M
2	F
2	M
36	F
5	F
50	F
1	M
9	F
40	M
1	F
30	M
1	F
40	M
30	M
38	F
36	M
3	M
37	F
33	M
44	F
38	M
4	M
0.8	M
1	M
35	M
5	M
32	M
26	M
30	F
41	F
37	F
40	F
34	M
8	M
2	M
44	M
30	F
33	F
22	F
6	M
2	M
35	M
31	F
2	F
30	M
29	M
27	F
30	M
30	M
28	M
50	M
35	F
34	M
45	F
34	M
37	M
2	M
34	M
37	M
0.8	F
47	F
2	M
50	F
1	F
44	F
52	F
39	F
33	F
31	F
31	M
32	F
12	F
14	F
12	F
40	F
3	M
1	F
34	M
0.1	M
6	M
6	F
15	F
4	M
40	M
3	F
1	F
1	F
35	M
